# Supplementary material for: Multiplexed Promoter Engineering for Improving Thaxtomin A Production in Heterologous Streptomyces Hosts
Source: Life (Basel). 2022 May 6;12(5):689. doi: 10.3390/life12050689 (PMC9146380; doi:10.3390/life12050689)
Supplement: Supplementary file 1 [file life-12-00689-s001.zip]

Archive with 1 entries (1 files):
- life-1671854-supplementary.pdf
